# Supplementary material for: Intravascular Lithotripsy for Calcified Left Main Artery Disease
Source: J Soc Cardiovasc Angiogr Interv. 2023 Aug 25;2(6Part A):101126. doi: 10.1016/j.jscai.2023.101126 (PMC11308112; doi:10.1016/j.jscai.2023.101126)
Supplement: Supplemental Table S1 [file mmc1.xlsx]

## Sheet: Sheet1
Supplemental Table 1
	Number of patients	Angiographic complications	In-hospital MACE	In-hospital death	In-hospital MI	In-hospital TLR		30-day MACE	30-day death	30-day MI	30-day TLR		3-month MACE	30-day death	30-day MI	30-day TLR		6-month MACE	6-month death	6-month MI	6-month TLR		1-year MACE	1-year death	1-year MI	1-year TLR
Hesse et al. (10)	44	5	1	1	0	0		-	-	-	-		-	-	-	-		-	-	-	-		10	4	4	3
Cosgrove et al. (11)	31	0	0	0	0	0		1	0	1	0		-	-	-	-		-	-	-	-		-	-	-	-
Salazar et al. (12)	23	0	0	0	0	0		0	0	0	0		-	-	-	-		-	-	-	-		-	-	-	-
Rola et al. (13)	15	0	1	1	0	0		2	2	0	0		-	-	-	-		-	-	-	-		-	-	-	-
Rao et al. (14)	15	0	0	0	0	0		-	-	-	-		-	-	-	-		-	-	-	-		-	-	-	-
Ocaranza et al. (15)	8	0	0	0	0	0		0	0	0	0		0	0	0	0		0	0	0	0		1	0	1	1
Wong et al. (16)	3	0	0	0	0	0		0	0	0	0		-	-	-	-		-	-	-	-		-	-	-	-
Marchese et al. (17)	2	0	0	0	0	0		0	0	0	0		0	0	0	0		0	0	0	0		-	-	-	-
Cimci et al. (18)	1	0	0	0	0	0		0	0	0	0		0	0	0	0		-	-	-	-		-	-	-	-
Ristalli et al. (19)	1	0	0	0	0	0		-	-	-	-		-	-	-	-		-	-	-	-		-	-	-	-
Azzalini et al. (20)	1	0	0	0	0	0		-	-	-	-		-	-	-	-		-	-	-	-		-	-	-	-
Gozolits et al. (21)	1	0	0	0	0	0		-	-	-	-		-	-	-	-		-	-	-	-		-	-	-	-
Agrawal et al. (22)	1	0	0	0	0	0		0	0	0	0		0	0	0	0		-	-	-	-		-	-	-	-
Hofman et al. (23)	1	0	0	0	0	0		0	0	0	0		-	-	-	-		-	-	-	-		-	-	-	-
Kosowski et al. (24)	1	0	0	0	0	0		-	-	-	-		-	-	-	-		-	-	-	-		-	-	-	-
MACE = major adverse cardiac events, MI = myocardial infarction, TLR = target lesion revascularization
